# Supplementary material for: Antiviral activity of newly synthesized pyrazole derivatives against Newcastle disease virus
Source: Sci Rep. 2025 May 28;15:18745. doi: 10.1038/s41598-025-03495-6 (PMC12119990; doi:10.1038/s41598-025-03495-6)
Supplement: Supplementary file 3 — Supplementary Material 3 [file 41598_2025_3495_MOESM3_ESM.csv]

							Table S2. ADME profiles of the synthesized compounds compared with the reference, amantadine.
Molecule	Canonical SMILES	Formula	MW	#Heavy atoms	#Aromatic heavy atoms	Fraction Csp3	#Rotatable bonds	#H-bond acceptors	#H-bond donors	MR	TPSA	iLOGP	XLOGP3	WLOGP	MLOGP	Silicos-IT Log P	Consensus Log P	ESOL Log S	ESOL Solubility (mg/ml)	ESOL Solubility (mol/l)	ESOL Class	Ali Log S	Ali Solubility (mg/ml)	Ali Solubility (mol/l)	Ali Class	Silicos-IT LogSw	Silicos-IT Solubility (mg/ml)	Silicos-IT Solubility (mol/l)	Silicos-IT class	GI absorption	BBB permeant	Pgp substrate	CYP1A2 inhibitor	CYP2C19 inhibitor	CYP2C9 inhibitor	CYP2D6 inhibitor	CYP3A4 inhibitor	log Kp (cm/s)	Lipinski #violations	Ghose #violations	Veber #violations	Egan #violations	Muegge #violations	Bioavailability Score	PAINS #alerts	Brenk #alerts	Leadlikeness #violations	Synthetic Accessibility
-1	O=Cc1c(C)nn(c1Cl)c1ccccc1	C11H9ClN2O	220.65	15	11	0.09	2	2	0	58.93	34.89	2.07	2.72	2.65	1.91	2.74	2.42	-3.33	1.03e-01	4.65e-04	Soluble	-3.11	1.73e-01	7.83e-04	Soluble	-3.89	2.87e-02	1.30e-04	Soluble	High	Yes	No	Yes	Yes	No	No	No	-5.71	0	0	0	0	0	0.55	0	1	1	1.96
-2	Cc1nn(c(c1/C=N/NC(=O)c1cccs1)Cl)c1ccccc1	C16H13ClN4OS	344.82	23	16	0.06	5	3	1	92.59	87.52	2.65	4.18	3.66	2.74	4.26	3.5	-4.8	5.51e-03	1.60e-05	Moderately soluble	-5.73	6.47e-04	1.88e-06	Moderately soluble	-5.77	5.80e-04	1.68e-06	Moderately soluble	High	No	No	Yes	Yes	Yes	No	No	-5.44	0	0	0	0	0	0.55	0	1	1	2.94
-3	O=C(c1ccccc1O)N/N=C/c1c(C)nn(c1Cl)c1ccccc1	C18H15ClN4O2	354.79	25	17	0.06	5	4	2	96.73	79.51	2.04	4.36	3.3	2.62	3.14	3.09	-4.96	3.89e-03	1.10e-05	Moderately soluble	-5.75	6.38e-04	1.80e-06	Moderately soluble	-5.92	4.24e-04	1.19e-06	Moderately soluble	High	No	No	Yes	No	Yes	No	No	-5.37	0	0	0	0	0	0.55	0	1	2	2.89
-4	Cc1nn(c(c1C1NN=C(N=N1)c1cccs1)Cl)c1ccccc1	C16H13ClN6S	356.83	24	16	0.12	3	4	1	108.8	95.17	3.18	5.16	2.46	4.22	5.03	4.01	-5.6	8.99e-04	2.52e-06	Moderately soluble	-6.9	4.45e-05	1.25e-07	Poorly soluble	-6.17	2.39e-04	6.70e-07	Poorly soluble	High	No	No	Yes	Yes	Yes	No	No	-4.81	1	0	0	0	1	0.55	0	0	2	4.01
-6	O=C(c1ccc(cc1)/N=C/c1c(C)nn(c1Cl)c1ccccc1)N/N=C/c1c(C)nn(c1Cl)c1ccccc1	C29H23Cl2N7O	556.45	39	28	0.07	8	5	1	155.5	89.46	4.27	6.79	6.5	4.42	6.23	5.64	-7.57	1.49e-05	2.69e-08	Poorly soluble	-8.48	1.86e-06	3.34e-09	Poorly soluble	-10.44	2.03e-08	3.65e-11	Insoluble	Low	No	No	No	Yes	Yes	No	No	-4.87	2	3	0	1	1	0.17	0	1	3	4
-7	S=c1ncc2c([nH]1)n(nc2C)c1ccccc1	C12H10N4S	242.3	17	15	0.08	1	2	1	69.02	78.59	2.1	2.01	2.79	1.95	3.49	2.47	-3.2	1.54e-01	6.38e-04	Soluble	-3.29	1.25e-01	5.16e-04	Soluble	-4.36	1.05e-02	4.35e-05	Moderately soluble	High	Yes	No	Yes	No	No	No	No	-6.35	0	0	0	0	0	0.55	0	1	1	2.14
-8	N#C/C(=C/c1c(C)nn(c1Cl)c1ccccc1)/C(=O)N/N=C/c1cn(nc1c1ccccc1)c1ccccc1	C30H22ClN7O	531.99	39	28	0.03	8	5	1	151.53	100.89	4.16	6.15	5.64	3.55	5.04	4.91	-7.02	5.13e-05	9.63e-08	Poorly soluble	-8.05	4.72e-06	8.88e-09	Poorly soluble	-9.55	1.51e-07	2.83e-10	Poorly soluble	High	No	No	No	Yes	Yes	No	No	-5.18	1	3	0	0	1	0.55	0	3	3	4.1
-9	O=C1S/C(=C/c2c(C)nn(c2Cl)c2ccccc2)/C(=O)N1c1ccccc1	C20H14ClN3O2S	395.86	27	17	0.05	3	3	0	111.37	80.5	3.27	5.27	4.59	3.55	3.79	4.09	-5.88	5.19e-04	1.31e-06	Moderately soluble	-6.71	7.71e-05	1.95e-07	Poorly soluble	-6.46	1.38e-04	3.49e-07	Poorly soluble	High	No	No	Yes	Yes	Yes	No	No	-4.97	0	0	0	0	1	0.55	0	2	2	3.44
-10	Cc1nn(c(c1/C=C/C(=O)c1cc2ccccc2oc1=O)Cl)c1ccccc1	C22H15ClN2O3	390.82	28	21	0.05	4	4	0	109.39	65.1	3.55	5.22	4.73	3.4	5.09	4.4	-5.84	5.61e-04	1.44e-06	Moderately soluble	-6.34	1.81e-04	4.62e-07	Poorly soluble	-7.63	9.18e-06	2.35e-08	Poorly soluble	High	Yes	No	Yes	Yes	Yes	No	No	-4.98	0	0	0	0	1	0.55	0	2	2	3.49
-11	Cc1nn(c(c1/C=C/C(=O)c1cccs1)Cl)c1ccccc1	C17H13ClN2OS	328.82	22	16	0.06	4	2	0	91.22	63.13	3.4	5.04	4.68	3.17	5.24	4.31	-5.33	1.54e-03	4.70e-06	Moderately soluble	-6.11	2.57e-04	7.82e-07	Poorly soluble	-5.73	6.14e-04	1.87e-06	Moderately soluble	High	Yes	No	Yes	Yes	Yes	No	No	-4.73	0	0	0	0	1	0.55	0	1	1	3.03
(Amant)	NC12C[C@@H]3C[C@H](C2)C[C@H](C1)C3	C10H17N	151.25	11	0	1	0	1	1	46.59	26.02	2.18	2.44	1.91	2.45	1.91	2.18	-2.31	7.32e-01	4.84e-03	Soluble	-2.63	3.55e-01	2.35e-03	Soluble	-1.57	4.08e+00	2.70e-02	Soluble	High	Yes	No	No	No	No	No	No	-5.49	0	1	0	0	2	0.55	0	0	1	3.49
